# Supplementary material for: HiC-DC+ enables systematic 3D interaction calls and differential analysis for Hi-C and HiChIP
Source: Nat Commun. 2021 Jun 7;12:3366. doi: 10.1038/s41467-021-23749-x (PMC8184932; doi:10.1038/s41467-021-23749-x)
Supplement: Supplementary file 4 — Supplementary Data 1 [file 41467_2021_23749_MOESM4_ESM.xlsx]

## Sheet: Supplementary Table 7
Supplementary Table 7. Accession codes for the datasets used in the manuscript
Cell line	Target protein	Assay	Data used	GEO/4DN
GM12878	SMC1A	HiChIP	fastq	GSM2138324
				GSM2138325
				GSM2138326
				GSM2138327
THP-1		Hi-C	fastq	PRJNA385337
PMA-treated THP-1		Hi-C	fastq	PRJNA385337
THP-1	H3K27ac	ChIP-seq	fastq	GSM2544236
				GSM2544237
PMA-treated THP-1	H3K27ac	ChIP-seq	fastq	GSM2544238
				GSM2544239
THP-1	CTCF	ChIP-seq	fastq	GSM2544244
				GSM2544245
PMA-treated THP-1	CTCF	ChIP-seq	fastq	GSM2544246
				GSM2544247
THP-1		ATAC-seq	fastq	GSM2544216
				GSM2544217
				GSM2544220
				GSM2544221
				GSM2544224
				GSM2544225
				GSM2544228
				GSM2544229
PMA-treated THP-1		ATAC-seq	fastq	GSM2544218
				GSM2544219
				GSM2544222
				GSM2544223
				GSM2544226
				GSM2544227
				GSM2544230
				GSM2544231
THP-1		RNA-seq	gene counts	GSM2599707
				GSM2599708
PMA-treated THP-1		RNA-seq	gene counts	GSM2599709
				GSM2599710
K562		Hi-C	fastq	GSM1551618
				GSM1551619
				GSM1551620
				GSM1551621
				GSM1551622
				GSM1551623
K562	H3K27ac	HiChIP	fastq	GSM2705043
				GSM2705044
				GSM2705045
K562		DNase-seq	BigWig	GSM816655
K562	H3K27ac	ChIP-seq	BigWig, peaks, bam	GSM733656
HAP1		Hi-C	fastq	GSE74072
WAPL KO HAP1		Hi-C	fastq	GSM2515800
				GSM2515801
				GSM2515802
mESC	H3K27ac	HiChIP	fastq	GSM3103921
				GSM3103922
MEF	H3K27ac	HiChIP	fastq	GSM3103923
				GSM3103924
H1-hESC		Micro-C	.hic	4DNFI2TK7L2F
GM12878	CTCF	ChIA-PET	.hic	4DNFIDCEC4PQ
H1-hESC		Hi-C	.hic	4DNESRJ8KV4Q
GM12878		Hi-C	.hic	4DNFI1UEG1HD
GM12878		Hi-C	domainlist, .hic	GSE63525
mESC		Hi-C	fastq	GSM2533818
				GSM2533819
				GSM2533820
				GSM2533821
mESC	H3K27ac	HiChIP	fastq	GSM2705031
				GSM2705032
				GSM2705033
				GSM2705034
mESC	H3K27ac	ChIP-seq	peaks	ENCFF001XZL
GM12878	CTCF	ChIP-seq	IDR thresholded peaks	ENCFF710VEH
mESC		Hi-C	.pairs	4DNESDXUWBD9
NPC		Hi-C	.pairs	4DNESJ9SIAV5
GM12878	H3K27ac	ChIP-seq	BigWig, peaks, bam	GSM733771
GM12878	H3K27ac	HiChIP	fastq	GSM2705041
				GSM2705042
